# Supplementary material for: Study on the Curing and Foaming of Surfactant-Modified Geopolymer Gels Based on Ash and Slag Waste from Coal Combustion
Source: Gels. 2023 Dec 23;10(1):19. doi: 10.3390/gels10010019 (PMC10815204; doi:10.3390/gels10010019)
Supplement: Supplementary file 1 [file gels-10-00019-s001.zip]

Archive with 1 entries (1 files):
- Figure S1 Elemental analysis of the surface of porous geopolymers.png
